# Supplementary material for: Neural signatures of temporal anticipation in human cortex represent event probability density
Source: Nat Commun. 2025 Mar 16;16:2602. doi: 10.1038/s41467-025-57813-7 (PMC11911442; doi:10.1038/s41467-025-57813-7)
Supplement: Supplementary file 3 — Supplementary Data 1 [file 41467_2025_57813_MOESM3_ESM.zip]

Archive with 4 entries (4 files):
- MeanRTMat_ReadMe.rtf
- __MACOSX/._MeanRTMat_ReadMe.rtf
- MeanRTMat.mat
- __MACOSX/._MeanRTMat.mat
