# Supplementary material for: Neural signatures of temporal anticipation in human cortex represent event probability density
Source: Nat Commun. 2025 Mar 16;16:2602. doi: 10.1038/s41467-025-57813-7 (PMC11911442; doi:10.1038/s41467-025-57813-7)
Supplement: Supplementary file 6 — Source Data [file 41467_2025_57813_MOESM6_ESM.xlsx]

## Sheet: Fig 2d
Figure 2d	Audition exponential			Audition flipped exponential
	mean RT (exp cond)	SEM RT (exp cond)	fit 1 / pb PDF	mean RT (flip cond)	SEM RT (flip cond)	fit 1 / pb PDF
	0.241541	0.00820236	0.237979	0.364801	0.0191922	0.371353
	0.237998	0.00763673	0.237135	0.33288	0.0183407	0.352308
	0.231219	0.00671433	0.237179	0.338043	0.0186177	0.336296
	0.229097	0.0083624	0.237385	0.33317	0.0240728	0.322768
	0.236874	0.00847986	0.237829	0.314712	0.0162206	0.311289
	0.23493	0.00843731	0.238248	0.29983	0.0203096	0.301505
	0.230153	0.0090916	0.239013	0.287431	0.020699	0.293139
	0.233629	0.00835484	0.239712	0.306386	0.0151803	0.287253
	0.240405	0.012193	0.240534	0.295344	0.0129435	0.280783
	0.237384	0.0105759	0.241333	0.294583	0.0159386	0.275217
	0.245346	0.0141375	0.242404	0.27596	0.0152956	0.270422
	0.244314	0.0107151	0.243495	0.262391	0.0114225	0.266689
	0.248899	0.0107609	0.244821	0.265166	0.010537	0.262963
	0.242574	0.0132716	0.246167	0.269102	0.0133348	0.259817
	0.241375	0.0122459	0.247796	0.259352	0.0111626	0.25703
	0.255426	0.0124205	0.249587	0.248113	0.010864	0.25457
	0.2488	0.0148224	0.251616	0.251809	0.0102868	0.252332
	0.265006	0.0135178	0.253907	0.248244	0.0106746	0.250484
	0.260673	0.0153	0.256621	0.238944	0.00975495	0.248661
	0.262337	0.0126859	0.259335	0.239976	0.00782113	0.247163
	0.260498	0.0125172	0.262827	0.241403	0.00971258	0.245691
	0.276431	0.0156022	0.266882	0.240321	0.00943438	0.244595
	0.272518	0.0163358	0.271587	0.235099	0.0089255	0.243465
	0.283768	0.0198045	0.275875	0.234588	0.00840807	0.242505
	0.285621	0.0215827	0.281969	0.240567	0.00957338	0.241455
	0.301536	0.0190651	0.289084	0.237078	0.00964958	0.24088
	0.297121	0.0183733	0.297445	0.248054	0.00954303	0.24027
	0.315731	0.0218824	0.307299	0.236664	0.00867682	0.239988
	0.30411	0.0196742	0.318945	0.241492	0.00920766	0.239927
	0.321509	0.0162227	0.332817	0.240404	0.0080503	0.241088

## Sheet: Fig 2e
Figure 2e	Vision exponential			Vision flipped exponential
	mean RT (exp cond)	SEM RT (exp cond)	fit 1 / pb PDF	mean RT (flip cond)	SEM RT (flip cond)	fit 1 / pb PDF
	0.28511	0.0100449	0.265934	0.392955	0.0226772	0.413684
	0.271974	0.0084628	0.265083	0.4085	0.020476	0.393298
	0.272621	0.00925711	0.265128	0.347921	0.0174092	0.376159
	0.264068	0.00874729	0.265336	0.383258	0.0200383	0.361679
	0.267228	0.00982282	0.265783	0.341231	0.0175308	0.349392
	0.265288	0.00990424	0.266206	0.373116	0.0237107	0.33892
	0.262216	0.00776029	0.266978	0.341522	0.0218236	0.329965
	0.260499	0.00946183	0.267682	0.313732	0.0135838	0.323665
	0.261829	0.00833837	0.268512	0.327373	0.013172	0.31674
	0.2612	0.00815553	0.269317	0.320236	0.0170078	0.310781
	0.261726	0.00969954	0.270398	0.317835	0.0180913	0.305649
	0.26246	0.00950876	0.271499	0.307029	0.0162001	0.301654
	0.259064	0.00992721	0.272837	0.292896	0.0134559	0.297666
	0.268432	0.0117406	0.274193	0.287838	0.012023	0.294298
	0.261665	0.0113464	0.275837	0.287991	0.0103245	0.291315
	0.279381	0.0109711	0.277644	0.280685	0.00853318	0.288681
	0.278447	0.0128926	0.27969	0.283602	0.0104687	0.286286
	0.286588	0.0112947	0.282001	0.290315	0.0144976	0.284308
	0.287805	0.0129247	0.284739	0.274567	0.0114291	0.282357
	0.296947	0.0164332	0.287476	0.276184	0.0100985	0.280754
	0.307174	0.0166615	0.290999	0.270992	0.00963453	0.279178
	0.283822	0.0139885	0.295089	0.274788	0.0118117	0.278004
	0.296322	0.0131234	0.299835	0.275028	0.0107087	0.276796
	0.319886	0.0209341	0.304161	0.269797	0.00934263	0.275768
	0.328189	0.0198178	0.310307	0.268087	0.0105999	0.274644
	0.330286	0.0239387	0.317484	0.268893	0.00903465	0.274028
	0.321162	0.0178587	0.325919	0.275002	0.0101546	0.273375
	0.345598	0.020382	0.335859	0.275544	0.00989979	0.273074
	0.34062	0.020096	0.347605	0.277233	0.0100694	0.273008
	0.343525	0.0239823	0.361598	0.27523	0.010047	0.274251

## Sheet: Fig 2f
Figure 2f	Audition exponential			Audition flipped exponential
	mean RT (exp cond)	SEM RT (exp cond)	fit mir HR	mean RT (flip cond)	SEM RT (flip cond)	fit mir HR
	0.241541	0.00820236	0.299095	0.364801	0.0191922	0.290133
	0.237998	0.00763673	0.281361	0.33288	0.0183407	0.289863
	0.231219	0.00671433	0.268271	0.338043	0.0186177	0.289606
	0.229097	0.0083624	0.259079	0.33317	0.0240728	0.289333
	0.236874	0.00847986	0.252827	0.314712	0.0162206	0.289023
	0.23493	0.00843731	0.24868	0.29983	0.0203096	0.288661
	0.230153	0.0090916	0.246004	0.287431	0.020699	0.288239
	0.233629	0.00835484	0.24435	0.306386	0.0151803	0.287749
	0.240405	0.012193	0.243404	0.295344	0.0129435	0.28718
	0.237384	0.0105759	0.242963	0.294583	0.0159386	0.286521
	0.245346	0.0141375	0.242896	0.27596	0.0152956	0.285755
	0.244314	0.0107151	0.243126	0.262391	0.0114225	0.284862
	0.248899	0.0107609	0.243612	0.265166	0.010537	0.283816
	0.242574	0.0132716	0.244335	0.269102	0.0133348	0.282591
	0.241375	0.0122459	0.245286	0.259352	0.0111626	0.281163
	0.255426	0.0124205	0.246467	0.248113	0.010864	0.279513
	0.2488	0.0148224	0.247886	0.251809	0.0102868	0.277633
	0.265006	0.0135178	0.249556	0.248244	0.0106746	0.27552
	0.260673	0.0153	0.251498	0.238944	0.00975495	0.273174
	0.262337	0.0126859	0.253731	0.239976	0.00782113	0.2706
	0.260498	0.0125172	0.256284	0.241403	0.00971258	0.267779
	0.276431	0.0156022	0.259177	0.240321	0.00943438	0.264685
	0.272518	0.0163358	0.262415	0.235099	0.0089255	0.261264
	0.283768	0.0198045	0.266012	0.234588	0.00840807	0.257403
	0.285621	0.0215827	0.269952	0.240567	0.00957338	0.252935
	0.301536	0.0190651	0.274205	0.237078	0.00964958	0.247582
	0.297121	0.0183733	0.278749	0.248054	0.00954303	0.240845
	0.315731	0.0218824	0.283531	0.236664	0.00867682	0.231849
	0.30411	0.0196742	0.28849	0.241492	0.00920766	0.218862
	0.321509	0.0162227	0.293582	0.240404	0.0080503	0.197768

## Sheet: Fig 2g
Figure 2g	Vision exponential			Vision flipped exponential
	mean RT (exp cond)	SEM RT (exp cond)	fit mir HR	mean RT (flip cond)	SEM RT (flip cond)	fit mir HR
	0.28511	0.0100449	0.336326	0.392955	0.0226772	0.326221
	0.271974	0.0084628	0.314516	0.4085	0.020476	0.32594
	0.272621	0.00925711	0.298417	0.347921	0.0174092	0.325671
	0.264068	0.00874729	0.287112	0.383258	0.0200383	0.325386
	0.267228	0.00982282	0.279423	0.341231	0.0175308	0.325063
	0.265288	0.00990424	0.274322	0.373116	0.0237107	0.324686
	0.262216	0.00776029	0.271032	0.341522	0.0218236	0.324246
	0.260499	0.00946183	0.268997	0.313732	0.0135838	0.323734
	0.261829	0.00833837	0.267834	0.327373	0.013172	0.32314
	0.2612	0.00815553	0.267291	0.320236	0.0170078	0.322453
	0.261726	0.00969954	0.267208	0.317835	0.0180913	0.321654
	0.26246	0.00950876	0.267492	0.307029	0.0162001	0.320722
	0.259064	0.00992721	0.26809	0.292896	0.0134559	0.319631
	0.268432	0.0117406	0.268978	0.287838	0.012023	0.318353
	0.261665	0.0113464	0.270148	0.287991	0.0103245	0.316863
	0.279381	0.0109711	0.271601	0.280685	0.00853318	0.315142
	0.278447	0.0128926	0.273346	0.283602	0.0104687	0.313181
	0.286588	0.0112947	0.2754	0.290315	0.0144976	0.310976
	0.287805	0.0129247	0.277788	0.274567	0.0114291	0.308528
	0.296947	0.0164332	0.280534	0.276184	0.0100985	0.305843
	0.307174	0.0166615	0.283675	0.270992	0.00963453	0.3029
	0.283822	0.0139885	0.287232	0.274788	0.0118117	0.299672
	0.296322	0.0131234	0.291215	0.275028	0.0107087	0.296104
	0.319886	0.0209341	0.295638	0.269797	0.00934263	0.292076
	0.328189	0.0198178	0.300484	0.268087	0.0105999	0.287414
	0.330286	0.0239387	0.305715	0.268893	0.00903465	0.28183
	0.321162	0.0178587	0.311303	0.275002	0.0101546	0.274801
	0.345598	0.020382	0.317185	0.275544	0.00989979	0.265416
	0.34062	0.020096	0.323284	0.277233	0.0100694	0.251868
	0.343525	0.0239823	0.329546	0.27523	0.010047	0.229861

## Sheet: Fig 4a
Fig. 4a	Frequency	Relative power	standard deviation computed across time
	2.92969	0.0545822	0.0326158
	3.51562	0.0616578	0.0408343
	4.10156	0.0629106	0.046749
	4.39453	0.0612747	0.0488044
	4.98047	0.0546174	0.0516045
	5.56641	0.0447507	0.053005
	5.85938	0.0388848	0.053141
	6.44531	0.0255423	0.0520204
	7.03125	0.0103302	0.0486392
	7.61719	-0.00568294	0.0427306
	7.91016	-0.0131958	0.0389767
	8.49609	-0.0251484	0.0308051
	9.08203	-0.0312474	0.0232681
	9.375	-0.0320631	0.0201662
	9.96094	-0.0304706	0.0156368
	10.5469	-0.0274266	0.0139517
	11.1328	-0.0245127	0.0136364
	11.4258	-0.0233089	0.0141944
	12.0117	-0.020905	0.0150108
	12.5977	-0.0192966	0.0160211
	12.8906	-0.0190013	0.0166352
	13.4766	-0.0186991	0.0171956
	14.0625	-0.0195048	0.0171545
	14.3555	-0.0206196	0.0170464
	14.9414	-0.0231664	0.0162734
	15.5273	-0.0269465	0.0151371
	16.1133	-0.0317412	0.0139905
	16.4062	-0.0340247	0.0137275
	16.9922	-0.0388355	0.01294
	17.5781	-0.0434056	0.0123646
	17.8711	-0.0453917	0.0122777
	18.457	-0.0489868	0.012038
	19.043	-0.0521159	0.0118632
	19.6289	-0.0546996	0.0117576
	19.9219	-0.0556725	0.011796
	20.5078	-0.0575504	0.0117115
	21.0938	-0.0591508	0.0115952
	21.3867	-0.0596056	0.0115784
	21.9727	-0.0605012	0.0114724
	22.5586	-0.0611595	0.0113209
	23.1445	-0.0613397	0.0111305
	23.4375	-0.0613064	0.011045
	24.0234	-0.0611134	0.0108326
	24.6094	-0.06052	0.0105685
	24.9023	-0.0601318	0.0104488
	25.4883	-0.0592365	0.0101242
	26.0742	-0.0581337	0.00982945
	26.3672	-0.0574886	0.00968545
	26.9531	-0.056084	0.00931624
	27.5391	-0.054525	0.00893818
	28.125	-0.052843	0.00855901
	28.418	-0.0520045	0.00841367
	29.0039	-0.0502027	0.00804996
	29.5898	-0.0482493	0.00764336
	29.8828	-0.0473693	0.00752554
	30.4687	-0.045476	0.00722587
	31.0547	-0.0435356	0.00693542
	31.6406	-0.0416635	0.00670835
	31.9336	-0.0407038	0.00659686
	32.5195	-0.0389083	0.00642777
	33.1055	-0.0371072	0.0062709
	33.3984	-0.0362361	0.00620937
	33.9844	-0.0346656	0.00612025
	34.5703	-0.0331175	0.00603673
	34.8633	-0.0323953	0.00601103
	35.4492	-0.0310381	0.00595648
	36.0352	-0.029923	0.00592439
	36.6211	-0.0287157	0.00588995
	36.9141	-0.0283024	0.00586552
	37.5	-0.0272357	0.00581968
	38.0859	-0.0263339	0.00574101
	38.3789	-0.0258822	0.00570212
	38.9648	-0.0250251	0.0055809
	39.5508	-0.0240915	0.0054444
	40.1367	-0.0232597	0.00526473
	40.4297	-0.0227976	0.005173
	41.0156	-0.0219742	0.00496075
	41.6016	-0.02109	0.00474695
	41.8945	-0.0207223	0.00462841
	42.4805	-0.0199217	0.00440138
	43.0664	-0.0191338	0.00418058
	43.3594	-0.0188118	0.00406828
	43.9453	-0.0181017	0.00386136
	44.5312	-0.0175138	0.00365497
	45.1172	-0.0169275	0.00345787
	45.4102	-0.0166495	0.00337982
	45.9961	-0.0162053	0.0032081
	46.582	-0.0157468	0.00304723
	46.875	-0.0155599	0.002989
	47.4609	-0.015263	0.00285611
	48.0469	-0.0149799	0.00275083
	48.6328	-0.0147014	0.00264467
	48.9258	-0.0146774	0.00260131
	49.5117	-0.0144677	0.00251823
	50.0977	-0.0143738	0.0024635
	50.3906	-0.0144137	0.00243729
	50.9766	-0.0143116	0.0023877
	51.5625	-0.0143271	0.00236256
	51.8555	-0.0143099	0.00234709
	52.4414	-0.0143992	0.00232926
	53.0273	-0.0144207	0.00231508
	53.6133	-0.0145446	0.00231897
	53.9062	-0.0145814	0.00231764
	54.4922	-0.0147493	0.00233008
	55.0781	-0.0148634	0.00233823
	55.3711	-0.0149843	0.00235398
	55.957	-0.01513	0.0023682
	56.543	-0.015341	0.00240066
	57.1289	-0.0155197	0.0024227
	57.4219	-0.0156489	0.00244508
	58.0078	-0.0158481	0.00247132
	58.5937	-0.0160774	0.00251478
	58.8867	-0.016185	0.00252987
	59.4727	-0.0164232	0.002572
	60.0586	-0.0166523	0.0026057

## Sheet: Fig 4b
Fig. 4b	Time (s)	Relative power (alpha)	SD(alpha power) computed across channels	Relative power (beta)	SD(beta power) computed across channels
	-0.5	-0.0274933	0.0266436	-0.0363511	0.022081
	-0.48	-0.0266704	0.0275035	-0.0378561	0.0231567
	-0.46	-0.0257888	0.0283241	-0.0391101	0.0239541
	-0.44	-0.0248485	0.0290721	-0.0396005	0.0247242
	-0.42	-0.0239183	0.0297141	-0.0398285	0.0251418
	-0.4	-0.0231466	0.0302556	-0.0402994	0.0256589
	-0.38	-0.022711	0.0307	-0.0407991	0.0263558
	-0.36	-0.0228094	0.0310335	-0.0421116	0.0274757
	-0.34	-0.0236071	0.0312637	-0.0444688	0.0283065
	-0.32	-0.0251742	0.0313948	-0.0473765	0.0287686
	-0.3	-0.0274729	0.031452	-0.049921	0.0290364
	-0.28	-0.0303559	0.0314731	-0.0523395	0.0292566
	-0.26	-0.0335645	0.0314698	-0.0549454	0.0295387
	-0.24	-0.0367384	0.0314553	-0.0572241	0.0301639
	-0.22	-0.0395477	0.0314539	-0.0586012	0.0312703
	-0.2	-0.0417371	0.0314847	-0.0588154	0.0325057
	-0.18	-0.0431213	0.0315664	-0.0581747	0.0330549
	-0.16	-0.0436131	0.0316992	-0.0576919	0.0328692
	-0.14	-0.0432086	0.0318825	-0.0578436	0.0323753
	-0.12	-0.0419081	0.0321432	-0.058029	0.0319075
	-0.1	-0.0396351	0.0325131	-0.0579286	0.0313916
	-0.08	-0.0361558	0.0330037	-0.0574526	0.0311602
	-0.06	-0.0310901	0.0336834	-0.0571132	0.0314376
	-0.04	-0.0240226	0.034789	-0.0569616	0.0316275
	-0.02	-0.0147513	0.0366745	-0.0563819	0.0316578
	0	-0.00347485	0.03972	-0.0542548	0.0317015
	0.02	0.00906969	0.0440993	-0.0490838	0.0323128
	0.04	0.0216063	0.0494165	-0.040705	0.0347546
	0.06	0.0324939	0.0546141	-0.0325766	0.0402403
	0.08	0.0400903	0.0583546	-0.0283936	0.0471737
	0.1	0.0430709	0.0594953	-0.0328006	0.050313

## Sheet: Fig 5b
Fig 5b	Frequency	Spearman's rho	SD(rho) computed across time
	2.92969	-0.00357272	0.0102517
	3.51562	-0.00463938	0.011605
	4.10156	-0.00599868	0.0118182
	4.39453	-0.00685626	0.0115963
	4.98047	-0.00899871	0.0108337
	5.56641	-0.0114584	0.00998381
	5.85938	-0.0126647	0.00962871
	6.44531	-0.0149883	0.00928766
	7.03125	-0.0173545	0.00927366
	7.61719	-0.0194979	0.00891971
	7.91016	-0.0203036	0.00852457
	8.49609	-0.0210391	0.00734978
	9.08203	-0.0203881	0.00581254
	9.375	-0.0195363	0.00498118
	9.96094	-0.016921	0.00339639
	10.5469	-0.0134798	0.0026469
	11.1328	-0.00997987	0.00299803
	11.4258	-0.00867229	0.00330881
	12.0117	-0.00639579	0.00386789
	12.5977	-0.00536336	0.00414975
	12.8906	-0.00556343	0.00417054
	13.4766	-0.00629671	0.00407049
	14.0625	-0.00788269	0.0037271
	14.3555	-0.00882829	0.00355814
	14.9414	-0.0106687	0.00324203
	15.5273	-0.012227	0.00307752
	16.1133	-0.0131651	0.00303897
	16.4062	-0.0132159	0.00306521
	16.9922	-0.0130878	0.00310222
	17.5781	-0.0124396	0.00313622
	17.8711	-0.0119102	0.00315659
	18.457	-0.0107181	0.00319018
	19.043	-0.00932364	0.00323606
	19.6289	-0.00780116	0.00328308
	19.9219	-0.00704098	0.00328902
	20.5078	-0.00550044	0.00326183
	21.0938	-0.0039973	0.00316727
	21.3867	-0.0033313	0.00307763
	21.9727	-0.00206803	0.00290205
	22.5586	-0.000968249	0.0027291
	23.1445	-5.42076e-05	0.00254627
	23.4375	0.000300627	0.00247809
	24.0234	0.000899852	0.00237596
	24.6094	0.00133598	0.00230742
	24.9023	0.00147409	0.00230354
	25.4883	0.00172316	0.0023154
	26.0742	0.00183339	0.00238075
	26.3672	0.00185261	0.00242826
	26.9531	0.00188478	0.00252785
	27.5391	0.0018709	0.00263553
	28.125	0.00182746	0.00273734
	28.418	0.00179672	0.0027792
	29.0039	0.00173215	0.00284292
	29.5898	0.00165389	0.00288703
	29.8828	0.00162317	0.00288884
	30.4687	0.0015414	0.00287906
	31.0547	0.00144186	0.00284687
	31.6406	0.00133864	0.00279638
	31.9336	0.00128359	0.00276808
	32.5195	0.00117785	0.00268974
	33.1055	0.00106421	0.00259971
	33.3984	0.00101377	0.00255829
	33.9844	0.000923935	0.00246398
	34.5703	0.000838773	0.00236109
	34.8633	0.00080746	0.00231485
	35.4492	0.000750046	0.00221231
	36.0352	0.000731358	0.00212959
	36.6211	0.000721211	0.00204897
	36.9141	0.00073323	0.00201516
	37.5	0.000758904	0.00194269
	38.0859	0.000809867	0.00188168
	38.3789	0.000845849	0.00185948
	38.9648	0.000906301	0.00180725
	39.5508	0.000980635	0.00176762
	40.1367	0.00105435	0.00173265
	40.4297	0.00109468	0.00171636
	41.0156	0.00116651	0.00168178
	41.6016	0.00124352	0.00165053
	41.8945	0.0012814	0.00163352
	42.4805	0.00135937	0.00160199
	43.0664	0.00143242	0.00156794
	43.3594	0.00146562	0.00155424
	43.9453	0.00153189	0.00152375
	44.5312	0.00159263	0.00149491
	45.1172	0.00165498	0.00146511
	45.4102	0.00167863	0.00145196
	45.9961	0.00172816	0.00143404
	46.582	0.00177429	0.00140695
	46.875	0.00178665	0.00139548
	47.4609	0.00182091	0.00138072
	48.0469	0.00184905	0.00136767
	48.6328	0.00188099	0.00135696
	48.9258	0.00189089	0.00135838
	49.5117	0.00191598	0.00135231
	50.0977	0.00192512	0.00134698
	50.3906	0.0019279	0.00134847
	50.9766	0.00193962	0.00134467
	51.5625	0.00193976	0.0013422
	51.8555	0.00194231	0.00134183
	52.4414	0.00193778	0.00134008
	53.0273	0.00193718	0.00133735
	53.6133	0.00193122	0.00133003
	53.9062	0.00193072	0.00132609
	54.4922	0.00192049	0.00131262
	55.0781	0.0019145	0.00130097
	55.3711	0.0019091	0.00128926
	55.957	0.00190208	0.00127262
	56.543	0.00189163	0.00124683
	57.1289	0.00188619	0.00122216
	57.4219	0.00188265	0.00121104
	58.0078	0.00187351	0.0011874
	58.5937	0.00186393	0.00115264
	58.8867	0.00186147	0.00113817
	59.4727	0.00185501	0.00111856
	60.0586	0.00185038	0.00109223

## Sheet: Fig 5c
Fig 5c	Time	Spearman's rho	SD(rho) computed across cluster sensors
	-0.5	-0.0219714	0.00535545
	-0.48	-0.0226584	0.00542209
	-0.46	-0.0231658	0.00520322
	-0.44	-0.0233322	0.00483972
	-0.42	-0.0231339	0.00451508
	-0.4	-0.0225381	0.00427796
	-0.38	-0.0218211	0.00407954
	-0.36	-0.0212243	0.00391468
	-0.34	-0.0210154	0.00378366
	-0.32	-0.0212862	0.00360424
	-0.3	-0.0220659	0.00341744
	-0.28	-0.0232092	0.00333696
	-0.26	-0.024488	0.00319234
	-0.24	-0.0257223	0.00301142
	-0.22	-0.0267713	0.00284534
	-0.2	-0.0276818	0.00270787
	-0.18	-0.0285055	0.00271086
	-0.16	-0.0294328	0.00290199
	-0.14	-0.0305709	0.00325333
	-0.12	-0.0318417	0.00354907
	-0.1	-0.0331172	0.00365082
	-0.08	-0.0342779	0.00361224
	-0.06	-0.0351929	0.00357648
	-0.04	-0.0357657	0.00359938
	-0.02	-0.0358593	0.00371221
	0	-0.0356952	0.00383478
	0.02	-0.035553	0.00394783
	0.04	-0.0356401	0.00401469
	0.06	-0.0359033	0.00393418
	0.08	-0.036301	0.00368597
	0.1	-0.0365917	0.00329461
	0.12	-0.0365466	0.00305673
	0.14	-0.0359708	0.00324314
	0.16	-0.0347448	0.00389467
	0.18	-0.0329548	0.00499885
	0.2	-0.0310452	0.00636898
	0.22	-0.0295045	0.00782538
	0.24	-0.0284689	0.00932893
	0.26	-0.028002	0.011011
	0.28	-0.028076	0.0129033
	0.3	-0.028432	0.0149328

## Sheet: Fig 5d
Fig 5d	Time	Spearman's rho	SD(rho) computed across cluster sensors
	-0.5	-0.0189036	0.00456335
	-0.48	-0.0190229	0.00410244
	-0.46	-0.0188346	0.00373412
	-0.44	-0.0183334	0.0036219
	-0.42	-0.017619	0.00329446
	-0.4	-0.0173013	0.00289327
	-0.38	-0.0175822	0.00267579
	-0.36	-0.0182364	0.00275575
	-0.34	-0.0186717	0.00329677
	-0.32	-0.0189325	0.00396177
	-0.3	-0.0189527	0.00407061
	-0.28	-0.0191355	0.0036182
	-0.26	-0.0201875	0.00324251
	-0.24	-0.0220127	0.00341494
	-0.22	-0.0235566	0.00369531
	-0.2	-0.0241317	0.00393218
	-0.18	-0.0241933	0.00431615
	-0.16	-0.0235021	0.00424046
	-0.14	-0.0223236	0.00372126
	-0.12	-0.021293	0.00338065
	-0.1	-0.0206018	0.00364486
	-0.08	-0.0199924	0.00446728
	-0.06	-0.0202374	0.00474279
	-0.04	-0.0212924	0.00441546
	-0.02	-0.0223864	0.00394172
	0	-0.0227744	0.00355148
	0.02	-0.0223873	0.00368222
	0.04	-0.0211689	0.00427706
	0.06	-0.0198684	0.00433326
	0.08	-0.0188265	0.00400254
	0.1	-0.0178589	0.00424058
	0.12	-0.0164144	0.0051776
	0.14	-0.0142476	0.00611514
	0.16	-0.0126788	0.00708322
	0.18	-0.0120055	0.00779061
	0.2	-0.0109789	0.00832916
	0.22	-0.00872569	0.00906519
	0.24	-0.00649223	0.00980914
	0.26	-0.00586057	0.0104069
	0.28	-0.00709754	0.0101882
	0.3	-0.00851136	0.00889424

## Sheet: Fig 5e
Fig 5e	Time	Spearman's rho	SD(rho) computed across cluster sensors
	-0.5	-0.00176869	0.00555235
	-0.48	0.00060693	0.00635074
	-0.46	0.00247822	0.00477859
	-0.44	0.00299877	0.0047547
	-0.42	0.0032003	0.00503035
	-0.4	0.00581883	0.00432883
	-0.38	0.00738361	0.00293417
	-0.36	0.00822241	0.00328314
	-0.34	0.008678	0.00417072
	-0.32	0.0091944	0.00385063
	-0.3	0.0092451	0.00368522
	-0.28	0.0101549	0.00385527
	-0.26	0.0114216	0.00488594
	-0.24	0.0113549	0.00460076
	-0.22	0.0102504	0.00320566
	-0.2	0.0116145	0.00291722
	-0.18	0.0142688	0.00329076
	-0.16	0.0163957	0.00372055
	-0.14	0.0174685	0.00469532
	-0.12	0.0177935	0.00450307
	-0.1	0.0159547	0.0042077
	-0.08	0.0128566	0.00300756
	-0.06	0.00918393	0.00215961
	-0.04	0.00653078	0.00287164
	-0.02	0.00588353	0.00312035
	0	0.0060137	0.00341113
	0.02	0.00733545	0.00320647
	0.04	0.00956114	0.0029799
	0.06	0.0107828	0.00403109
	0.08	0.0117688	0.00447048
	0.1	0.0117507	0.0034857
	0.12	0.0117235	0.00396088
	0.14	0.0146219	0.00485278
	0.16	0.0204431	0.00480018
	0.18	0.0230151	0.00447008
	0.2	0.019414	0.00364953
	0.22	0.0131742	0.00605947
	0.24	0.00867202	0.00829739
	0.26	0.0055004	0.00797143
	0.28	0.00332011	0.00749883
	0.3	0.00211765	0.0056773

[truncated: 12 more sheets: Fig 6b, Fig 6c, Fig 6e, Fig 6f, Fig 7b, Fig 7c, Fig 8a, Fig S1, Fig S3a, Fig S3b, Fig S4, Fig S5]
